# Supplementary material for: Molecular epidemiological study of feline coronavirus strains in Japan using RT-PCR targeting nsp14 gene
Source: BMC Vet Res. 2015 Mar 11;11:57. doi: 10.1186/s12917-015-0372-2 (PMC4359392; doi:10.1186/s12917-015-0372-2)
Supplement: Additional file 1: — Coronavirus strains for whole genome analysis used in the present study. Thirty-two FCoV strains, seven canine coronavirus (CCoV) strains, four transmissible gastroenteritis coronavirus (TGEV) strains, a porcine respiratory coronavirus (PRCV) strain and a Mink coronavirus (MiCoV) strain were used for comparative genome analysis. The assigned ST numbers of nsp14 aa ST in whole genome-sequenced strains are shown. [file 12917_2015_372_MOESM1_ESM.xlsx]

## Sheet: Sheet1
	Additional file 1 Coronavirus strains for whole genome analysis used in the present study
	Strain ID	Date	Country	Host	Genotype	nsp14 aa ST	Genebank Accession No.	Reference
	Feline coronavirus isolate Black	1970s	USA	Cat	FCoV type I	ST42	EU186072	[27]
	Feline coronavirus UU10	2007	Netherlands	Cat	FCoV type I	ST42	FJ938059	Direct Submission
	Feline coronavirus UU11	2007	Netherlands	Cat	FCoV type I	ST42	FJ938052	Direct Submission
	Feline coronavirus UU17	2007	Netherlands	Cat	FCoV type I	ST42	HQ012367	Direct Submission
	Feline coronavirus UU18	2007	Netherlands	Cat	FCoV type I	ST42	HQ012368	Direct Submission
	Feline coronavirus UU19	2007	Netherlands	Cat	FCoV type I	ST42	HQ392470	Direct Submission
	Feline coronavirus UU20	2007	Netherlands	Cat	FCoV type I	ST42	HQ392471	Direct Submission
	Feline coronavirus UU21	2007	Netherlands	Cat	FCoV type I	ST42	HQ012369	Direct Submission
	Feline coronavirus UU22	2007	Netherlands	Cat	FCoV type I	ST42	GU553361	Direct Submission
	Feline coronavirus UU23	2007	Netherlands	Cat	FCoV type I	ST42	GU553362	Direct Submission
	Feline coronavirus UU34	2007	Netherlands	Cat	FCoV type I	ST42	HQ012372	Direct Submission
	Feline coronavirus UU4	2007	Netherlands	Cat	FCoV type I	ST42	FJ938054	Direct Submission
	Feline coronavirus UU40	2008	Netherlands	Cat	FCoV type I	ST42	HQ392469	Direct Submission
	Feline coronavirus UU8	2007	Netherlands	Cat	FCoV type I	ST42	FJ938055	Direct Submission
	Feline coronavirus UU9	2007	Netherlands	Cat	FCoV type I	ST42	FJ938062	Direct Submission
	Feline coronavirus UU2	1993	USA	Cat	FCoV type I	ST1	FJ938060	Direct Submission
	Feline coronavirus UU3	1998	USA	Cat	FCoV type I	ST1	FJ938061	Direct Submission
	Feline coronavirus FCoV C1Je	2006	United Kingdom	Cat	FCoV type I	ST7	DQ848678	Direct Submission
	Feline coronavirus UU5	2007	Netherlands	Cat	FCoV type I	ST14	FJ938056	Direct Submission
	Feline coronavirus UU54	2010	Netherlands	Cat	FCoV type I	ST15	JN183883	Direct Submission
	Feline coronavirus UU47	2010	Netherlands	Cat	FCoV type I	ST25	JN183882	Direct Submission
	Feline coronavirus UU31	2008	Netherlands	Cat	FCoV type I	ST26	HQ012371	Direct Submission
	Feline coronavirus UU30	2008	Netherlands	Cat	FCoV type I	ST27	HQ392472	Direct Submission
	Feline coronavirus RM	2002	USA	Cat	FCoV type I	ST29	FJ938051	Direct Submission
	Feline coronavirus UU16	2007	Netherlands	Cat	FCoV type I	ST32	FJ938058	Direct Submission
	Feline coronavirus UU24	2008	Netherlands	Cat	FCoV type I	ST36	HQ012370	Direct Submission
	Feline coronavirus UU7	2007	Netherlands	Cat	FCoV type I	ST40	FJ938053	Direct Submission
	Feline coronavirus UU15	2007	Netherlands	Cat	FCoV type I	ST41	FJ938057	Direct Submission
	Feline coronavirus FCoV/NTU156/P/2007	2007	Taiwan	Cat	FCoV type II	ST4	GQ152141	Direct Submission
	Feline coronavirus WSU 79-1683	unknown	USA	Cat	FCoV type II	ST4	JN634064	Direct Submission
	Feline infectious peritonitis virus 79-1146	1979	USA	Cat	FCoV type II	ST4	DQ010921	Direct Submission
	Feline coronavirus DF-2	2005	Hungary	Cat	FCoV type II	ST4	DQ286389	Direct Submission
	Canine coronavirus 171	1971	Germany	Dog	FCoV type II	ST4	KC175339	Direct Submission
	Canine coronavirus 1-71	unknown	USA	Dog	CCoV	ST4	JQ404409	Direct Submission
	Canine coronavirus A76	1976	USA	Dog	CCoV	ST4	JN856008	Direct Submission
	Canine coronavirus CCoV/NTU336/F/2008	2008	Taiwan	Dog	CCoV	ST4	GQ477367	Direct Submission
	Canine coronavirus K378	1978	USA	Dog	CCoV	ST4	KC175340	Direct Submission
	Canine coronavirus S378	1978	USA	Dog	CCoV	ST4	KC175341	Direct Submission
	Canine coronavirus TN-449	unknown	USA	Dog	CCoV	ST4	JQ404410	Direct Submission
	Porcine respiratory coronavirus ISU-1	unknown	USA	Pig	PRCV	NA	DQ811787	[28]
	Transmissible gastroenteritis coronavirus Miller M6	unknown	USA	Pig	TGEV	NA	DQ811785	[28]
	Transmissible gastroenteritis coronavirus Miller M60	unknown	USA	Pig	TGEV	NA	DQ811786	[28]
	Transmissible gastroenteritis coronavirus Purdue P115	unknown	USA	Pig	TGEV	NA	DQ811788	[28]
	Transmissible gastroenteritis coronavirus virulent Purdue	unknown	USA	Pig	TGEV	NA	DQ811789	[28]
	Mink coronavirus WD1133	1998	USA	American Mink	MiCoV	NA	HM245926	[29]
