# Supplementary material for: Molecular epidemiological study of feline coronavirus strains in Japan using RT-PCR targeting nsp14 gene
Source: BMC Vet Res. 2015 Mar 11;11:57. doi: 10.1186/s12917-015-0372-2 (PMC4359392; doi:10.1186/s12917-015-0372-2)
Supplement: Additional file 2: — Amino acid sequences of each ST in nsp14 aa ST. Amino acid sequences, representative strains and the accession numbers of fifty-three unique STs in nsp14 aa ST are shown in this table. The sequences of representative strains detected in the present study have been deposited in the DDBJ/GenBank database. [file 12917_2015_372_MOESM2_ESM.xlsx]

## Sheet: Sheet1
	Additional file 2 Amino acid sequences of each ST in nsp14 aa ST
	nsp14 aa ST	Representative strain	Genebank Accession No.	Amino acid sequence
	ST1	Feline coronavirus UU2	FJ938060	AIMTRCLAIHDCFVKRVDWSIVYPFIDNEEKINKAGRIVQSHVMRAALKVFSPAAIHDVGNPKGIRCVTTPIPWFCYDRDPINNNVRCLEYDYMVHGQMNGLMLFWNCNVDMYPEFSIVCRFDTRTRSKLSLEGC
	ST2	CL0091	AB935766	AIMTRCLAIHDCFVKRVDWSIVYPFIDNEERINKAGRIVQSHVMRAALKVFNPAAIHDVGNPKGIRCATTPIPWFCYDRDPINNNVRCLEYDYMVHGQMNGLMLFWNCNVDMYPEFSIVCRFDTRTRSKLSLEGC
	ST3	CL0175	AB935767	AIMTRCLAIHDCFVKRVDWSIVYPFIDNEEKINKAGRIVQSHVMRAALKVFNPAAIHDVGNPKGIRCATTPIPWFCYDRDPINNNVRCLEYDYMVHGQMNGLMLFWNCNVDMYPEFSIVCRFDTRTRSKLSLEGC
	ST4	Feline infectious peritonitis virus 79-1146	DQ010921	AIMTRCLAIHDCFVKRVDWSIVYPFIDNEEKINKAGRIVQSHVMKAALKIFNPAAIHDVGNPKGIRCATTPIPWFCYDRDPINNNVRCLEYDYMVHGQMNGLMLFWNCNVDMYPEFSIVCRFDTRTRSKLSLEGC
	ST5	CL0185	AB935762	AIMTRCLAIYDCFVKRVDWSIVYPFIDNEEKINKAGRIVQSHVMRAALKVFNPAAIHDVGNPKGIRCATTPVPWFCYDRDPINNNVRCLEYDYMVHGQMNGLMLFWNCNVDMYPEFSIVCRFDTRTRSKLSLEGC
	ST6	NVLU0005	AB935772	AIMTRCLAIYDCFVKRVDWSIVYPFIDNEEKINKAGRIIQSHVMRAALKVFNPAAIHDVGNPKGIRCATTPIPWFCYDRDPINNNVRCLEYDYMVHGQMNGLMLFWNCNVDMYPEFSIVCRFDTRTRSKLSLEGC
	ST7	Feline coronavirus FCoV C1Je	DQ848678	AIMTRCLAIYDCFVKRVDWSIVYPFIDNEEKINKAGRIVQSHVMRSALKVFNPAAIHDVGNPKGIRCATTPIPWFCYDRDPINNNVRCLEYDYMVHGQMNGLMLFWNCNVDMYPEFSIVCRFDTRTRSKLSLEGC
	ST8	CL0099	AB935753	AIMTRCLAIYDCFVKRVDWSIAYPFIENEEKINKAGRIVQSHVMRAALKVFNPAAIHDVGNPKGIRCATTPIPWFCYDRDPINNNVRCLEYDYMVHGQMNGLMLFWNCNVDMYPEFSIVCRFDTRTRSKLSLEGC
	ST9	CL0075	AB935760	AIMTRCLAIYDCFVKRVDWSIAYPFIENEEKINKAGRIVQSHVMRAALKVFNPAAIHDVGNSKGIRCATTPIPWFCYDRDPINNNVRCLEYDYMVHGQMNGLMLFWNCNVDMYPEFAIVCRFDTRTRSKLSLEGC
	ST10	CL0061	AB935752	AIMTRCLAIYDCFVKRVDWSIAYPFIENEENINKAGRIVQSHVMRAALKVFNPAAIHDVGNPKGIRCATTPIPWFCYDRDPINNNVRCLEYDYMVHGQMNGLMLFWNCNVDMYPEFSIVCRFDTRTRSKLSLEGC
	ST11	NVLU0081	AB935759	AIMTRCLAIYDCFVKRVDWSIVYPFIENEEKINKAGRIVQSHVMRAALKVLNPAAIHDVGNPKGIRCAATPIPWFCYDRDPINNNVRCLEYDYMVHGQMNGLMLFWNCNVDMYPEFSIVCRFDTRTRSKLSLEGC
	ST12	CL0068	AB935770	AIMTRCLAIYDCFVKRVDWSIAYPFIENEEKINKAGRIVQSHVMRAALKVINHAAIHDVGNPKGIRCATTPIPWFCYDRDPINNNVRCLEYDYMVHGQMNGLMLFWNCNVDMYPEFSIVCRFDTRTRSKLSLEGC
	ST13	CL0015	AB935769	AIMTRCLAIYDCFVKRVDWSIAYPFIENEEKINKAGRIVQSHVMRAALKVLNPAAIHDVGNPKGIRCATTPIPWFCYDRDPINNNVRCLEYDYMVHGQMNGLMLFWNCNVDMYPEFSIVCRFDTRTRSKLSLEGC
	ST14	Feline coronavirus UU5	FJ938056	AIMTRCLAIYDCFVKRVDWSIAYPFIENEEKINKSGRIVQSHVMRAALKVFNPAAIHDVGNPKGIRCATTPIPWFCYDRDPINNNVRCLEYDYMVHGQMNGLMLFWNCNVDMYPEFSIVCRFDTRTRSKLSLEGC
	ST15	Feline coronavirus UU54	JN183883	AIMTRCLAIYDCFVKRVDWSIVYPFIENEEKINKSGRIVQSHVMRAALKVFNPAAIHDVGNPKGIRCATTPIPWFCYDRDPINNNVRCLEYDYMVHGQMNGLMLFWNCNVDMYPEFSIVCRFDTRTRSKLSLEGC
	ST16	CL0047	AB935780	AIMTRCLAIYDCFVKRVDWSIVYPFIENEEKINKAGRIVQSHVMRAALKVFNPVAIHDVGNPKGIRCATTPIPWFCYDRDPINNNVRCLEYDYMVHGQMNGLMLFWNCNVDMYPEFSIVCRFDTRTRSKLSLEGC
	ST17	CL0088	AB935765	AIMTRCLAIYDCFVKRVDWSIVYPFIENEEKINKAGRIVQSHVMRSALKVFNPVAIHDVGNPKGIRCATTPIPWFCYDRDPINNNVKCLDYDYMVHGQMNGLMLFWNCNVDMYPEFSIVCRFDTRTRSKLSLKGC
	ST18	CL0139	AB935768	AIMTRCLAIYDCFVKRVDWSIAYPFIENEEKINKAGRIVQSHVMRAALKVFNPVAIYDVGNPKGIRCATTPIPWFCYDRDPINNNVRCLEYDYMVHGRMNGLMLFWNCNVDMYPEFSIVCRFDTRTRSKLSLKGC
	ST19	CL0128	AB936001	AIMTRCLAIYDCFVKRVDWSIAYPFIENEEKINKAGRIVQSHVMRAALKVFNPVAIHDVGNPKGIRCATTPIPWFCYDRDPINNNVRCLEYDYMVHGQMNGLMLFWNCNVDMYPEFSIVCRFDTRTRSKLSLEGC
	ST20	NVLU0023	AB935757	AIMTRCLAIYDCFVKRVDWSIVYPFIENEEKINKAGRIVQSHIMRAALKVFNPAAIHDVGNPKGIRCATTPIPWFCYDRDPINNNVRCLEYDYMVHGQMNGLMLFWNCNVDMYPEFSIVCRFDTRTRSKLSLEGC
	ST21	CL0188	AB935779	AIMTRCLAIYDCFVKRVDWSIVYPFIENEEKINKAGRIVQSHIMRAAIKVFNPAAIHDVGNPKGIRCATTPIPWFCYDRDPINNNVRCLEYDYMVHGQMNGLMLFWNCNVDMYPEFSIVCRFDTRTRSKLSLEGC
	ST22	NVLU0017	AB935756	AIMTRCLAIYDCFVKRVDWSIVYPFIENEEKINKAGRIVQSHIMRAALKIFNPAAIHDVGNPKGIRCATTPIPWFCYDRDPINNNVRCLEYDYMVHGQMNGLMLFWNCNVDMYPEFSIVCRFDTRTRSKLSLEGC
	ST23	CL0137	AB935750	AIMTRCLAIYDCFVKRVDWSIAYPFIENEEKINKAGRIVQSHVMRAALKIFNPAAIHDVGNPKGIRCATTPIPWFCYDRDPINNNVRCLEYDYMVHGQMNGLMLFWNCNVDMYPEFSIVCRFDTRTRSKLSLEGC
	ST24	NVLU0054	AB935749	AIMTRCLAIYDCFVKRVDWSIVYPFIENEEKINKAGRIVQSHVMKAALKIFNPAAIHDVGNPKGIRCATTPIPWFCYDRDPINNNVRCLDYDYMVHGQMNGLMLFWNCNVDMYPEFSIVCRFDTRTRSKLSLEGC
	ST25	Feline coronavirus UU47	JN183882	AIMTRCLAIYDCFVKRVDWSIVYPFIENEEKINKAGRIVQSHVMRAALKIFNPAAIHDVGNPKGIRCATTPIPWFCYDRDPINNNVRCLEYDYMVHGQMNGLMLFWNCNVDMYPEFSIVCRFDTRTRSKLSLEGC
	ST26	Feline coronavirus UU31	HQ012371	AIMTRCLAIYDCFVKRVDWSIVYPFIENEEKINKAGRIVQSHVMRAALKIFNPAAIHDVGNPKGIRCATTPIPWFCYDRDPINNNVRCLEYDYMVHGQMNGLMLFWNCNVDMYPEFSIVCRFDTRIRSKLSLEGC
	ST27	Feline coronavirus UU30	HQ392472	AIMTRCLAIYDCFVKRVDWSIVYPFIENEEKINKAGRIVQSHVMRAALKVFNPAAIHDVGNPKGIRCATTPIPWFCYDRDPINNNVRCLEYDYMVHGQMNGLMLFWNCNVDMYPEFSIVCRFDTRIRSKLSLEGC
	ST28	NVLU0010	AB936002	AIMTRCLAIYDCFVKRVDWSIVYPFIENEEKINKAGRIVQSHVMRAALKVFNPAAIHDVGNPKGIRCATTPIPWFCYDRDPINNNVRCLEYDYMVHGQMNGLMLFWNCNVDMYPEFSIVCRFDTRMRSKLSLEGC
	ST29	Feline coronavirus RM	FJ938051	AIMTRCLAIYDCFVKRVDWSIVYPFIENEERINKAGRIVQSHVMRAALKVFNPAAIHDVGNPKGIRCATTPIPWFCYDRDPINNNVRCLEYDYMVHGQMNGLMLFWNCNVDMYPEFSIVCRFDTRTRSKLSLEGC
	ST30	CL0174	AB935782	AIMTRCLAIYDCFVKRVDWSIVYPFIENEEKINKAGRIVQSHVMRAALKVFNPAAIHDVGNPKGIRCATTPIPWFCYDRDPINNNVRCLEYDYIVHGQMNGLMLFWNCNVDMYPEFSIVCRFDTRTRSKLSLEGC
	ST31	CL0087	AB935776	AIMTRCLAIYDCFVKRVDWSIVYPFIENEEKINKAGRIVQSHVMRAALKVLNPAAIHDVGNPKGIRCATTPIPWFCYDRDPTNNNVRCLEYDYIVHGQMNGLMLFWNCNVDMYPEFSIVCRFDTRTRSKLSLEGC
	ST32	Feline coronavirus UU16	FJ938058	AIMTRCLAIYDCFVKRVDWSIVYPFIENEEKINKAGRIVQSHVVRAALKVFNPAAIHDVGNPKGIRCATTPIPWFCYDRDPINNNVRCLEYDYMVHGQMNGLMLFWNCNVDMYPEFSVVCRFDTRTRSKLSLEGC
	ST33	CL0142	AB935783	AIMTRCLAIYDCFVKRVDWSIVYPFIENEEKINKAGRIVQSHVMRAALKVFNPAAIHDVGNPKGIRCATTPIPWFCYDRDPINNNVRCLEYDYMVHGQMNGLMLFWNCNVNMYPEFSIVCRFDTRTRSKLSLEGC
	ST34	CL0051	AB935771	AIMTRCLAIYDCFVKRVDWSIVYPFIENEEKINKAGRIVQSHVMRAALKVFNPAAIHEVGNPKGIRCATTPILWICYDRDPINNNVRCLEYDYMVHGQMNGLMLFWNCNVNMYPEFSIVCKFDTRTRSKLSLEGC
	ST35	CL0136	AB935751	AIMTRCLAIYDCFVKRVDWSIVYPFIENEEKINKAGRIVQSHVMRAALKVFNPAAIHDVGNPKGIRCATTPIPWFCYDRDPINNNVRCLEYDYMVHGQMNGLMLFWNCNVYMYPEFSIVCRFDTRTRSKLSLEGC
	ST36	Feline coronavirus UU24	HQ012370	AIMTRCLAIYDCFVKRVDWSIVYPFIENEEKINKAGRIVQSHVMRAALKVFNPAAIHDIGNPKGIRCATTPIPWFCYDRDPINNNVRCLEYDYMVHGQMNGLMLFWNCNVDMYPEFSIVCRFDTRTRSKLSLEGC
	ST37	NVLU0029	AB935781	AIMTRCLAIYDCFVKRVDWSIVYPFIENEEKINKAGRIVQSHVMRAALKVFNPAAIHDIGNPKGIRCATTPIPWFCYDCDPINNNVRCLEYDYMVHGQMNGLMLFWNCNVDMYPEFSIVCRFDTRTRSKLSLEGC
	ST38	CL0198	AB935755	AIMTRCLAIYDCFVKRVDWSIVYPFIENEEKINRAGRIVQSHVMRAALKVFNPAAIHDVGNPKGIRCATTPIPWFCYDRDPINNNVRCLEYDYMVHGQMNGLMLFWNCNVDMYPEFSIVCRFDTRTRSKLSLEGC
	ST39	CL0060	AB935778	AIMTRCLAIYDCFVKRVDWSIVYPFIENEEKINKAGRIVQSHVMRAALKVFNPAAIHDVGNPKGIRCATTPIPWFCYDREPINNNVRCLEYDYMVHGQMNGLMLFWNCNVDMYPEFSIVCRFDTRTRSKLSLEGC
	ST40	Feline coronavirus UU7	FJ938053	AIMTRCLAIYDCFVKRVDWSIVYPYIENEEKINKAGRIVQSHVMRAALKVFNPAAIHDVGNPKGIRCATTPIPWFCYDRDPINNNVRCLEYDYMVHGQMNGLMLFWNCNVDMYPEFSIVCRFDTRTRSKLSLEGC
	ST41	Feline coronavirus UU15	FJ938057	AIMTRCLAIYDCFVKRVDWSIVYPFIENEEKINKAGRIVQSHVMRAALKVFNPAAIHDVGNPKGIRCATTPIPWFCYDRDPINNNVRCLEYDYMVHGQMNGLMLFWNCNVDMYPEFSIVCRFDTRTRSKLALEGC
	ST42	Feline coronavirus isolate Black	EU186072	AIMTRCLAIYDCFVKRVDWSIVYPFIENEEKINKAGRIVQSHVMRAALKVFNPAAIHDVGNPKGIRCATTPIPWFCYDRDPINNNVRCLEYDYMVHGQMNGLMLFWNCNVDMYPEFSIVCRFDTRTRSKLSLEGC
	ST43	NVLU0027	AB935761	AIMTRCLAIYDCFVKRVDWSIVYPFIDNEEKINKAGRIVQSHIMRAALKVFNPAAIHDVGNPKGIRCATTPIPWFCYDRDPINNNVRCLEYDYMVHGQMNGLMLFWNCNVDMYPEFSIVCRFDTRTRSKLSLEGC
	ST44	CL0211	AB935764	AIMTRCLAIYDCFVKRVDWSIVYPFIDNEEKINKAGRIVQSHVMRAALKVFNPAAIHDVGNPKGIRCATTPIPWFCYDRDPINNNVRCLEYDYMVHGQMNGLMLFWNCNVDMYPEFSIVCRFDTRTRSKLSLEGC
	ST45	CL0212	AB935775	AIMTRCLAIYDCFVKRVDWSIVYPFIENEENINKAGRIVQSHVMRAALKVFNPAAIHDVGNPKGIRCTTTPIPWFCYDRDPINNNVRCLEYDYMVHGQMNGLMLFWNCNVDMYPEFSIVCRFDTRTRSKLSLEGC
	ST46	CL0246	AB935774	AIMTRCLAIYDCFVKRVDWSITYPFIENEEKINKAGRIVQSHVMRAALKVFNPAAIHDVGNPKGIRCATTPIPWFCYDRDPINNNVRCLEYDYMVHGQMNGLMLFWNCNVDMYPEFSIVCRFDTRTRSKLSLEGC
	ST47	CL0253	AB935777	AIMTRCLAIYDCFVKRVDWSIVYPFIENEEKVNKAGRIVQSHVMRAAIKVFNPAAIHDVGNPKGIRCATTPIPWFCYDRDPINNNVRCLEYDYMVHGQMNGLMLFWNCNVDMYPEFSIVCRFDTRTRSKLSLEGC
	ST48	CL0255	AB935763	AIMTRCLAIYDCFVKRVDWSIAYPFIENEEKINKAGRIVQSHVMRAALKVFNPAAIHDVGNPKGILCATTPIPWFCYDRDPINNNVRCLEYDYMVHGQMNGLMLFWNCNVYMYPEFSIVCRFDTRTRSKLSLEGC
	ST49	CL0265	AB935784	AIMTRCLAIYDCFVKRVDWSIVYPFIENEEKINKAGRIVQSHVMRAALKVFNPAAIHDVGNPKGIRCATTPIPWFCYDRDPINNNVRCLEYDYMLHGQMNGLMLFWNCNVDMYPEFSIVCRFDTRTRSKLSLEGC
	ST50	CL0268	AB935773	AIMTRCLAIYDCFVKRVDWSIVYPFIDNEEKINKAGRIVQSHVMRAALKVFNPAAIHDVGNPKGIRCATTPIPWFCYDRDPINNNVRCLEYDYMVHGQMSGLMLFWNCNVDMYPEFAIVCRFDTRTRSKLSLEGC
	ST51	CL0283	AB935754	AIMTRCLAIYDCFVKRVDWSIVYPFIENEEKINKAGRIVQSHVMRAALKVFNPAAIHDVGNPKGIRCGTTPIPWFCYDRDPINNNVRCLEYDYMVHGQMKGLMLFWNCNVDMYPEFSIVCRFDTRTRSKLSLEGC
	ST52	CL0284	AB936003	AIMTRCLAIYDCFVKRVDWSIVYPFIENEEKINKAGRIVQSHVMRAALRVFNPAAIHDVGNPKGIRCATTPIPWFCYDRDPINNNVRCLEYDYMVHGQMNGLMLFWNCNVDMYPEFSIVCRFDTRTRSKLSLEGC
	ST53	CL0298	AB935758	AIMTRCLAIYDCFVKRVDWSIVYPFIENEEKINKAGRIVQSHVMRAALKVFNPAAIHDVGNPKGIRCATTPIPWFCYDRDPINNNVRCLEYDYMVHGQMNGLMLFWNCNVDMYPEFSIVCRFDTRVRSKLSLEGC
